# Supplementary material for: A comprehensive custom panel evaluation for routine hereditary cancer testing: improving the yield of germline mutation detection
Source: J Transl Med. 2020 Jun 10;18:232. doi: 10.1186/s12967-020-02391-z (PMC7288470; doi:10.1186/s12967-020-02391-z)
Supplement: Supplementary file 1 — Additional file 1.Table S1. CADD score of the different VUS identified in the genetic analysis. [file 12967_2020_2391_MOESM1_ESM.xlsx]

## Sheet: Sup1
Number of VUS	Coded sample	Gene	Mutation	Protein	CADD Score
1 VUS	3944	ATM	c.998C>T	p.Ser333Phe	26
	4024	ATM	c.8558C>T	p.Thr2853Met	34
	2163	ATR	c.3424A>G	p.Ser1142Gly	21.2
	1086	BLM	c.3434T>A	p.Leu1145His	33
	3900	BRCA2	c.464G>A	p.Arg155Lys	20.8
	n-125	BRCA2	c.6290C>T	p.Thr2097Met	23.3
	4972	BRCA2	c.9155G>T	p.Arg3052Leu	34
	4973	BRCA2	c.9155G>T	p.Arg3052Leu	34
	2646	BRIP1	c.316C>T	p.Arg106Cys	22.5
	c-1697	MLH1	c.2146G>A	p.Val716Met	24.6
	4908	MRE11	c.1475C>A	p.Ala492Asp	23.7
	3493	MRE11A	c.1508G>A	p.Arg503His	24
	4369	MSH2	c.1021C>G	p.Leu341Val	25.7
	4758	MSH2	c.211G>A	p.Gly71Arg	24.4
	4471	MSH6	c.431G>T	p.Ser144Ile	24.4
	957	MUTYH	c.1187G>A	p.Gly396Asp	29.4
	4687	MUTYH	c.1187G>A	p.Gly396Asp	29.4
	4710	POLD1	c.2052G>T	p.Gln684His	26.3
	4142	POLE	c.6418G>A	p.Glu2140Lys	23.8
	3597	POLE	c.2090C>G	p.Pro697Arg	20.9
	4040	POLE	c.2485A>G	p.Met829Val	25.6
	c-1835	ATM	c.8156G>A	p.Arg2719His	34
	c-1813	ATM	c.7328G>A	p.Arg2443Gln	34
	p-131	ATM	c.1229T>C	p.Val410Ala	23.2
	c-1859	BARD1	c.1312A>G	p.Lys438Glu	27.3
	c-1768	BLM	c.11T>C	p.Val4Ala	23.2
	c-1799	BRCA2	c.7447A>G	p.Ser2483Gly	21.3
	p-129	BRCA2	c.3299A>T	p.Asn1100I	23.4
	c-1854	CHEK2	c.1427C>T	p.Thr476Met	31
	p-126	EPCAM	c.647T>G	p.Phe216Cys	31
	c-1736	FANCM	c.2859A>C	p.Lys953Asn	22.8
	c-1829	MSH2	c.728G>A	p.Arg243Gln	34
	c-1729	MRE11A	c.1475C>A	p.Ala492Asp	23.7
	c-1836	PMS2	c.52A>G	p.Ile18Val	25.6
	c-1860	POLD1	c.2546G>A	p.Arg849His	22.4
	c-1769	POLE	c.1331T>C	p.Met444Thr	23.9
	c-1776	POLE	c.4370G>T	p.Gly1457Val	23
	c-1793	POLE	c.776G>A	p.Arg259His	24.4
	c-1808	POLE	c.4370G>T	p.Gly1457Val	23
	c-1820	RAD50	c.673G>A	p.Asp225Asn	22
	c-1734	RAD51D	c.137C>G	p.Ser46Cys	28.3
2 VUS	2146	FAM175A	c.1117G>A	p.Asp373Asn	25.5
	2146	RAD50	c.3455G>A	p.Arg1152Gln	27.1
	3574	BRCA2	c.8850G>T	p.Lys2950Asn	23.9
	3574	PALB2	c.2993G>A	p.Gly998Glu	33
	4386	MLH1	c.2146G>A	p.Val716Met	24.6
	4386	ATM	c.998C>T	p.Ser333Phe	25.9
	4697	CDH1	c.1366G>C	p.Val456Leu	24.8
	4697	MRE11A	c.1475C>A	p.Ala492Asp	23.7
	4549	NBN	c.283G>A	p.Asp95Asn	26.3
	4549	POLE	c.1274A>G	p.Lys425Arg	24.7
	4945	PMS2	c.1004A>G	p.Asn335Ser	26.7
	4945	PMS2	c.59G>A	p.Arg20Gln	21.7
	4771	MLH1	c.1682A>G	p.Tyr561Cys	32
	4771	POLE	c.4187A>G	p.Asn1396Ser	23.4
	c-1600	PMS2	c.137G>T	p.Ser46Ile	33
	c-1600	MSH6	c.2372G>A	p.Arg791His	28.1
	c-1656	ATM	c.5645G>C	p.Arg1882Pro	26.7
	c-1656	POLE	c.4187A>G	p.Asn1396Ser	23.4
	c-1752	ATR	c.2704T>C	p.Ser902Pro	20.5
	c-1752	ATM	c.5185G>C	p.Val1729Leu	23.4
	c-1834	BRCA2	c.9530A>G	p.Glu3177Gly	26.7
	c-1834	POLE	c.779G>A	p.Arg260Gln	26.5
	c-1839	POLE	c.4307G>A	p.Arg1436Gln	35
	c-1839	ATR	c.6097C>T	p.Pro2033Ser	22.9
	p-128	MUTYH	c.1187G>A	p.Gly396Asp	29.4
	p-128	ATM	c.8560C>T	p.Arg2854Cys	35
3 VUS	2190	NBN	c.283G>A	p.Asp95Asn	26.3
	2190	ATM	c.2932T>C	p.Ser978Pro	26.8
	2190	POLE	c.1592G>A	p.Gly531Glu	27.8
	4577	RAD50	c.2548C>T	p.Arg850Cys	35
	4577	BRCA2	c.7534C>T	p.Leu2512Phe	33
	4577	MSH6	c.263G>T	p.Cys88Phe	22.3
	4634	PALB2	c.1222T>C	p.Tyr408His	27.2
	4634	BLM	c.488C>T	p.Ser163Phe	28.6
	4634	POLE	c.6418G>A	p.Glu2140Lys	23.8
	c-1762	POLE	c.4307G>A	p.Arg1436Gly	35
	c-1762	ATR	c.6097C>T	p.Pro2033Ser	22.9
	c-1762	BLM	c.11T>C	p.Val4Ala	23.2
	c-1777	BLM	c.2603C>A	p.Pro868Gln	34
	c-1777	PMS2	c.52A>G	p.Ile18Val	25.6
	c-1777	POLE	c.4489A>G	p.Lys1497Glu	23.3
	c-1869	POLE	c.4187A>G	p.Asn1396Ser	23.4
	c-1869	POLE	c.4276G>A	p.Val1426Ile	19.74
	c-1869	ATM	c.6793T>C	p.Phe2265Leu	22.2
	T-1380	POLE	c.431A>G	p.His144Arg	24.9
	T-1380	ATM	c.1810C>T	p.Pro604Ser	24.3
	T-1380	MRE11	c.1475C>A	p.Ala492Asp	23.7
	c-1838	ATM	c.1229T>C	p.Val410Ala	23.2
	c-1838	BLM	c.2603C>T	p.Pro868Leu	34
	c-1838	POLE	c.2083T>A	p.Phe695Ile	23
>3 VUS	2367	MSH6	c.4001+12_4001+15delACTA		23.2
	2367	POLE	c.4523G>A	p.Arg1508His	22.5
	2367	BLM	c.1210C>T	p.Arg404Trp	35
	2367	BLM	c.1642C>T	p.Gln548Ter	35
	4274	RAD50	c.989A>G	p.Glu330Gly	24.8
	4274	BMPR1A	c.1327C>T	p.Arg443Cys	35
	4274	ATM	c.5558A>T	p.Asp1853Val	23.6
	4274	BLM	c.3434T>A	p.Leu1145His	33
	4274	PRKAR1A	c.221G>A	p.Arg74His	23.6
	4401	MLH1	c.1852_1853delAAinsGC	p.Lys618Ala	27.2
	4401	FAM175A	c.1117G>A	p.Asp373Asn	25.5
	4401	ATM	c.3161C>G	p.Pro1054Arg	26.5
	4401	BLM	c.3434T>A	p.Leu1145His	33
	4901	ATM	c.998C>T	p.Ser333Phe	25.9
	4901	ATM	c.1810C>T	p.Pro604Ser	24.3
	4901	KRAS	c.535G>A	p.Gly179Ser	23.1
	4901	MEN1	c.527G>A	p.Thr546Ala	23.7
	4901	MUTYH	c.1187G>A	p.Gly396Asp	29.4
	4747	BARD1	c.1972C>T	p.Arg658Cys	27.2
	4747	PALB2	c.2794G>A	p.Val932Met	26.6
	4747	MUTYH	c.1153delG	p.Ala385fs	23.7
	4747	NBN	c.554A>G	p.Glu185Gln	23.7
	4747	POLE	c.2083T>A	p.Phe695Ile	23
	4747	BRCA1	c.3113A>G	p.Glu1038Gly	22.2
	4688	ATM	c.1339C>T	p.Arg447Ter	39
	4688	ATM	c.3161C>G	p.Pro1054Arg	26.5
	4688	APC	c.3511C>T	APC:R1171C	24.1
	4688	BRCA1	c.3113A>G	p.Glu1038Gly	22.2
	4688	PMS2	c.59G>A	p.Arg20Gln	21.7
	4465	BRCA2	c.9976A>T	p.Lys3326Ter	38
	4465	APC	c.7504G>A	p.Gly2502Ser	20.2
	4465	POLE	c.2090C>G	p.Pro697Arg	20.9
	4465	POLE	c.4187A>G	p.Asn1396Ser	23.4
	c-1791	POLE	c.4169G>A	p.Arg1390His	26.3
	c-1791	BMPR1A	c.1327C>T	p.Arg443Cys	35
	c-1791	PMS2	c.52A>G	p.Ile18Val	25.6
	c-1791	CHEK2	c.190G>A	p.Glu64Lys	23
	c-1791	POLE	c.4077G>C	p.Arg1359Ser	21
	c-1823	MUTYH	c.1187G>A	p.Gly396Asp	29.4
	c-1823	PALB2	c.2816T>G	p.Leu939Trp	28
	c-1823	ATM	c.7870T>G	p.Cys2624Gly	26.3
	c-1823	MUTYH	c.1169T>C	p.Val390Ala	23.5
	c-1823	ATM	c.1229T>C	p.Val410Ala	23.2

## Sheet: Hoja1
BRCA1 (NM_007300.3) BRCA2(NM_000059.3) MLH1 (NM_000249.3) MSH2 (NM_000251.2) MSH6 (NM_000179.2) PMS2 (NM_000535.6) EPCAM (NM_002354.2) APC (NM_000038.5) BMPR1A (NM_004329.2) CDH1 (NM_004360.4) CDK4 (NM_000075.2) MUTYH (NM_005591.3) KRAS (NM_033360.3) PTEN (NM_000314.4) SMAD4 (NM_005359.5) STK11 (NM_000455.4) TP53 (NM_000546.5) ATM (NM_000051.3) ATR (NM_001184.3) BLM (NM_000057.3) BARD1 (NM_000465…
